# Supplementary material for: Generation of Vaccine Candidate Strains That Antigenically Match Classical Swine Fever Virus Field Strains
Source: Vaccines (Basel). 2025 Feb 14;13(2):188. doi: 10.3390/vaccines13020188 (PMC11860266; doi:10.3390/vaccines13020188)
Supplement: Supplementary file 1 [file vaccines-13-00188-s001.zip]

Archive with 2 entries (2 files):
- Figure S1 S2 S3 S4 S5 S6_Original.pdf
- Table S1 S2 S3_Original.pdf
